# Supplementary material for: Investigation of Antihypertensive Properties of Chios Mastic via Monitoring microRNA-21 Expression Levels in the Plasma of Well-Controlled Hypertensive Patients
Source: Noncoding RNA. 2024 May 31;10(3):33. doi: 10.3390/ncrna10030033 (PMC11207086; doi:10.3390/ncrna10030033)
Supplement: Supplementary file 1 [file ncrna-10-00033-s001.zip]

Archive with 1 entries (1 files):
- ncrna-3006490-supplementary.pdf
